# Supplementary material for: Scalable Production of Size-Controlled Cholangiocyte and Cholangiocarcinoma Organoids within Liver Extracellular Matrix-Containing Microcapsules
Source: Cells. 2022 Nov 18;11(22):3657. doi: 10.3390/cells11223657 (PMC9688401; doi:10.3390/cells11223657)
Supplement: Supplementary file 1 [file cells-11-03657-s001.zip]

Archive with 1 entries (1 files):
- cells-1997805-supplementary.pdf
